# Supplementary material for: What topics are women interested in during pregnancy: exploring the role of social media as informational and emotional support
Source: BMC Pregnancy Childbirth. 2022 Jun 26;22:517. doi: 10.1186/s12884-022-04842-5 (PMC9233786; doi:10.1186/s12884-022-04842-5)
Supplement: Supplementary file 1 — Additional file 1: Supplementray Table 1. Dataset of social media utilization of pregnancy women [file 12884_2022_4842_MOESM1_ESM.xlsx]

## Sheet: data
Supplimentray Table 1. Dataset of social media utilization of pregnancy women
ID	ID_2	endTime	SQ1	SQ2	SQ3	SQ3_01_1	SQ3_01_2	SQ3_01_3	SQ3_01_4			SQ3_02	SQ3_02_all	SQ3_02_quarter	SQ4	SQ5	SQ6	Q1_1	Q1_2	Q1_3	Q1_4	Q1_5	Q1_6	Q1_7	Q1_8	Q1_9	Q1_10	Q1_11	Q1_12	SNS	Q2_1	Q2_2	Q2_3	Q2_4	Q2_5	Q2_6	Q2_9997	A1_1	A1_2	A1_3	A1_4	A1_5	A1_6	A1_7	A1_8	A1_9997	A2	A3	A4
16	16	2021-06-22	2	1	2							31	31	3		1	1		1	1				1				1	1	0
17	17	2021-06-22	1										post	4	20	1	1			1			1					1	1	1	1	3			2			1	5	4		2	3				14	7	7
18	18	2021-06-22	2	1	2							31	31	3		1	1		1	1	1		1	1	1			1	1	1	1	2			3				1		2	3		4	5		14	0	2
19	19	2021-06-22	2	1	2							28	28	2		1	1	1		1			1					1	1	1	1	2			3			3	4		5	1		2			35	0	5
22	22	2021-06-22	1										post	4	20	1	1						1	1				1	1	1		3			1	2		3		4	5		2	1			10	1	15
23	23	2021-06-22	1										post	4	1	1	1		1			1						1	1	0
25	25	2021-06-22	2	1	2							32	32	3		1	1							1				1	1	0
27	27	2021-06-22	2	1	2							21	21	2		1	1		1	1		1	1					1	1	1	1		3		2			5	4			3	1		2		3	6	9
28	28	2021-06-22	2	1	1	0	2021	8	22	2021-08-22	31.2857		31.2857	3		1	1	1					1	1				1	1	1	1	2			3			3	4				5	1	2		35	0	5
29	29	2021-06-22	2	1	2							32	32	3		1	1	1		1	1		1	1	1			1	1	1	1	2	3					1	2			4	5	3			7	0	1
30	30	2021-06-22	2	1	2							34	34	3		1	1						1	1				1	1	1	1	2					3	1	4			5	2	3			50	25	2
33	33	2021-06-22	2	1	2							11	11	1		1	1						1					1	1	1	2		3		1			4	3		1			2	5		21	21	21
36	36	2021-06-22	2	1	1	0	2022	1	27	2022-01-27	8.71429		8.71429	1		1	1			1			1	1				1	1	1	1	2			3			3			1	4	2	5			10	2	5
38	38	2021-06-22	2	1	1	0	2021	7	1	2021-07-01	38.7143		38.7143	3		1	1	1	1	1	1		1	1	1			1	1	1	2	3			1			1				2	3	4	5		15	0	0
40	40	2021-06-22	2	1	2							16	16	2		1	1				1					1		1	1	0
41	41	2021-06-22	1										post	4	20	1	1						1	1				1	1	1	1		3		2			1			4	2		3	5		21	14	42
42	42	2021-06-22	2	1	2							20	20	2		1	1						1					1	1	1		1	3		2				1	2		5		3	4		25	6	30
43	43	2021-06-22	2	1	2							20	20	2		1	1							1				1	1	0
44	44	2021-06-22	2	1	2							14	14	1		1	1						1					1	1	1	1	2			3			4	5		1			2	3		30	10	40
45	45	2021-06-22	2	1	2							15	15	2		1	1	1										1	1	0
46	46	2021-06-22	2	1	2							22	22	2		1	1	1										1	1	0
47	47	2021-06-22	2	1	2							18	18	2		1	1									1		1	1	0
48	48	2021-06-22	2	1	2							31	31	3		1	1			1				1				1	1	0
49	49	2021-06-22	1										post	4	25	1	1						1	1				1	1	1	1		2		3			1	4	5	2			3			42	49	49
52	52	2021-06-22	2	1	2							28	28	2		1	1	1		1		1	1	1				1	1	1	1	3					2	3		4	1	5			2		7	0	1
53	53	2021-06-22	2	1	2							5	5	1		1	1	1		1			1	1	1			1	1	1	1		2		3			1	4		5		2	3			14	5	0
54	54	2021-06-22	2	1	1	0	2021	7	12	2021-07-12	37.1429		37.1429	3		1	1			1	1		1					1	1	1	1	2			3			1	4		2	5		3			21	21	21
55	55	2021-06-22	1										post	4	25	1	1		1		1			1				1	1	0
56	56	2021-06-22	1										post	4	29	1	1	1	1	1			1	1				1	1	1	1	2			3			1	2	3		5		4			30	26	1
58	58	2021-06-22	2	1	2							5	5	1		1	1		1	1			1					1	1	1	1		3		2			1	4	5		3	2				21	0	0
59	59	2021-06-22	1										post	4	15	1	1					1	1	1				1	1	1	1	2	3					4	5		3			1	2		70	70	70
60	60	2021-06-22	1										post	4	10	1	1	1	1	1			1	1				1	1	1	3		1		2			5			3	4	1		2		100	5	50
61	61	2021-06-22	1										post	4	20	1	1						1	1				1	1	1	1		2		3			1	2		4	5		3			21	21	42
65	65	2021-06-22	1										post	4	19	1	1						1	1				1	1	1	1		2		3			1	5		2	3		4			42	56	42
66	66	2021-06-22	1										post	4	17	1	1			1			1	1				1	1	1	2		3		1			4	1		5	2		3			21	4	16
67	67	2021-06-22	2	1	2							38	38	3		1	1	1					1	1	1	1		1	1	1	1	2	3					2				3	4	1	5		30	1	10
69	69	2021-06-22	2	1	2							32	32	3		1	1			1			1	1				1	1	1	1	2			3			2	3		5	1		4			14	0	7
70	70	2021-06-22	2	1	2							24	24	2		1	1		1					1	1			1	1	0
71	71	2021-06-22	2	1	2							31	31	3		1	1		1	1			1					1	1	1	1	3	2					1			4		5	2	3		7	1	5
72	72	2021-06-22	1										post	4	25	1	1	1	1	1			1	1	1	1		1	1	1	1	2	3					4	5				2	3	1		60	10	5
74	74	2021-06-22	1										post	4	20	1	1		1	1			1					1	1	1	1		3		2				4	3	1		5	2			5	3	8
76	76	2021-06-22	2	1	2							20	20	2		1	1							1				1	1	0
77	77	2021-06-22	2	1	2							10	10	1		1	1							1				1	1	0
78	78	2021-06-22	1										post	4	2	1	1	1					1	1				1	1	1		2		3		1			2	5	4			1	3		20	20	40
79	79	2021-06-22	1										post	4	20	1	1	1	1	1			1	1	1	1		1	1	1	1	2	3					1		4	3	2		5			7	2	20
80	80	2021-06-22	1										post	4	25	1	1	1	1		1							1	1	0
81	81	2021-06-22	1										post	4	17	1	1	1	1	1								1	1	0
82	82	2021-06-22	1										post	4	23	1	1	1	1	1	1							1	1	0
83	83	2021-06-22	2	1	2							8	8	1		1	1						1					1	1	1	1	3	2					5		1	2			3	4		30	3	40
84	84	2021-06-22	2	1	2							15	15	2		1	1						1					1	1	1	1	2	3						5		1		2	3	4		40	9	60
87	87	2021-06-22	1										post	4	20	1	1						1					1	1	1	2	3			1			3	5			4		1	2		7	4	10
89	89	2021-06-22	2	1	2							22	22	2		1	1						1					1	1	1	2	3			1			2		1	5	4	3				21	5	5
90	90	2021-06-22	2	1	1	0	2021	10	21	2021-10-21	22.7143		22.7143	2		1	1			1			1	1				1	1	1	1		3		2			1		5		3	2	4			70	0	0
91	91	2021-06-22	2	1	1	0	2021	11	10	2021-11-10	19.8571		19.8571	2		1	1	1					1	1				1	1	1	1	2	3							5	2	1	3	4			3	1	10
93	93	2021-06-22	1										post	4	27	1	1			1			1	1				1	1	1	2	3			1			4	5			1		2	3		5	4	4
94	94	2021-06-22	1										post	4	20	1	1		1	1	1	1						1	1	0
96	96	2021-06-22	1										post	4	30	1	1			1								1	1	0
97	97	2021-06-22	1										post	4	3	1	1			1		1	1	1		1		1	1	1		3			1	2		5	1	2	3	4					15	15	1
98	98	2021-06-22	1										post	4	28	1	1	1	1	1					1			1	1	0
99	99	2021-06-22	1										post	4	26	1	1	1	1	1	1							1	1	0
100	100	2021-06-22	2	1	2							6	6	1		1	1			1	1		1					1	1	1	1	2	3					3	4		1		2		5		3	2	2
101	101	2021-06-22	2	1	2							10	10	1		1	1						1	1				1	1	1	1	3			2			3	4	5		1			2		20	5	40
102	102	2021-06-22	2	1	2							20	20	2		1	1							1				1	1	0
104	104	2021-06-22	2	1	2							20	20	2		1	1							1				1	1	0
105	105	2021-06-22	2	1	2							10	10	1		1	1							1				1	1	0
106	106	2021-06-22	2	1	2							15	15	2		1	1							1				1	1	0
107	107	2021-06-22	1										post	4	26	1	1				1		1					1	1	1	1		2		3			4	5		2	1		3			35	35	42
108	108	2021-06-22	2	1	2							24	24	2		1	1							1				1	1	0
109	109	2021-06-22	2	1	2							17	17	2		1	1							1				1	1	0
110	110	2021-06-22	2	1	2							22	22	2		1	1							1				1	1	0
111	111	2021-06-22	2	1	2							15	15	2		1	1	1	1	1			1	1				1	1	1	1	3			2			3				4	5	2	1		10	2	5
112	112	2021-06-22	2	1	2							15	15	2		1	1							1				1	1	0
115	115	2021-06-22	2	1	2							16	16	2		1	1							1				1	1	0
116	116	2021-06-22	2	1	2							5	5	1		1	1						1	1				1	1	1	1	2	3					5			1	2	4	3			7	0	10
117	117	2021-06-22	1										post	4	17	1	1	1	1							1		1	1	0
118	118	2021-06-22	1										post	4	13	1	1	1	1	1								1	1	0
119	119	2021-06-22	1										post	4	21	1	1	1	1	1								1	1	0
120	120	2021-06-22	1										post	4	25	1	1	1		1					1			1	1	0
121	121	2021-06-22	1										post	4	27	1	1	1		1					1			1	1	0
122	122	2021-06-22	1										post	4	12	1	1						1					1	1	1		1	2	3					1		2	3		4	5		35	10	10
123	123	2021-06-22	2	1	2							9	9	1		1	1		1					1				1	1	0
124	124	2021-06-22	1										post	4	25	1	1						1	1				1	1	1	1		2		3			1			4	3		5	2		35	35	42
125	125	2021-06-22	1										post	4	28	1	1	1		1			1	1				1	1	1	1	2	3					4			3	1	2	5			28	3	5
126	126	2021-06-22	1										post	4	24	1	1						1	1				1	1	1	1		2		3			1			2	5		3	4		28	28	42
130	130	2021-06-22	1										post	4	10	1	1				1					1		1	1	0
131	131	2021-06-22	1										post	4	28	1	1						1	1				1	1	1	1	3	2					3		4		2		1	5		35	28	42
132	132	2021-06-22	1										post	4	20	1	1						1	1				1	1	1	1	3	2					4		5	3	2		1			28	28	42
133	133	2021-06-22	2	1	2							5	5	1		1	1						1					1	1	1	1		3		2			3				5	4	1	2		28	1	3
134	134	2021-06-22	2	1	2							21	21	2		1	1	1	1	1	1	1	1	1	1			1	1	1	1	2	3					3	2			1	5	4			15	1	2
135	135	2021-06-22	1										post	4	17	1	1						1	1				1	1	1	1	2	3					5			1	2		3	4		21	21	28
137	137	2021-06-22	1										post	4	3	1	1		1	1	1							1	1	0
138	138	2021-06-22	1										post	4	21	1	1					1	1	1				1	1	1	1	2	3					4			2	1	5	3			28	14	28
139	139	2021-06-22	1										post	4	15	1	1				1	1						1	1	0
140	140	2021-06-22	1										post	4	21	1	1	1		1					1			1	1	0
141	141	2021-06-22	1										post	4	19	1	1	1	1	1					1	1		1	1	0
142	142	2021-06-22	1										post	4	27	1	1			1					1	1		1	1	0
143	143	2021-06-22	1										post	4	14	1	1	1	1						1	1		1	1	0
145	145	2021-06-22	1										post	4	6	1	1			1	1		1	1				1	1	1	1	2				3		1			3	2		4	5		14	10	1
146	146	2021-06-22	1										post	4	19	1	1					1	1	1				1	1	1	1	3	2						5		2	1		3	4		21	21	27
147	147	2021-06-22	2	1	1	0	2021	11	1	2021-11-01	21.1429		21.1429	2		1	1	1		1			1					1	1	1	1	2			3			1	2		5		3	4			35	0	1
149	149	2021-06-22	1										post	4	19	1	1					1	1	1				1	1	1	1	2	3					5			3	1		2	4		28	28	35
150	150	2021-06-22	2	1	1	0	2021	7	15	2021-07-15	36.7143		36.7143	3		1	1	1					1					1	1	1	1	3			2			1	2		3	4	5				35	0	3
151	151	2021-06-22	1										post	4	18	1	1	1	1	1			1	1		1		1	1	1	3		1		2				4		5		1	2	3		150	30	50
152	152	2021-06-22	1										post	4	20	1	1					1	1	1				1	1	1	1	2	3					1	5	4	2			3			28	21	21
154	154	2021-06-22	1										post	4	18	1	1	1	1	1			1	1		1		1	1	1	2		1		3				3	4		5		2	1		180	30	50
155	155	2021-06-22	1										post	4	28	1	1	1	1		1	1	1	1	1			1	1	1	3		1		2						1	4	5	3	2		100	30	10
158	158	2021-06-22	2	1	2							17	17	2		1	1		1	1				1				1	1	0
159	159	2021-06-22	2	1	1	0	2021	8	11	2021-08-11	32.8571		32.8571	3		1	1	1						1				1	1	0
160	160	2021-06-22	1										post	4	14	1	1	1		1		1						1	1	0
161	161	2021-06-22	1										post	4	19	1	1	1	1	1	1	1	1	1	1	1		1	1	1	1		2		3			4	5	3			1		2		35	0	0
164	164	2021-06-22	2	1	1	0	2021	9	20	2021-09-20	27.1429		27.1429	2		1	1	1	1	1			1	1				1	1	1	1	2	3						2	1	4			5	3		10	6	15
166	166	2021-06-22	2	1	2							10	10	1		1	1				1							1	1	0
168	168	2021-06-22	2	1	2							15	15	2		1	1			1				1				1	1	0
169	169	2021-06-22	2	1	1	0	2021	8	25	2021-08-25	30.8571		30.8571	3		1	1		1	1			1	1		1		1	1	1	1	2	3						2	1	3	4		5			9	7	20
171	171	2021-06-22	1										post	4	20	1	1			1								1	1	0
177	177	2021-06-24	2	1	1	0	2021	7	30	2021-07-30	34.8571		34.8571	3		1	1			1			1	1	1	1		1	1	1	1	2	3					5	1		2	3			4		14	7	20
178	178	2021-06-24	2	1	1	0	2021	10	10	2021-10-10	24.5714		24.5714	2		1	1	1	1	1			1	1	1	1		1	1	1	1	2	3					5			1	2		3	4		10	15	20
179	179	2021-06-24	2	1	1	0	2021	9	13	2021-09-13	28.4286		28.4286	3		1	1	1	1	1			1	1	1	1		1	1	1	1	2	3					4	5		1	2			3		15	8	20
180	180	2021-06-24	2	1	1	0	2021	11	2	2021-11-02	21.2857		21.2857	2		1	1		1	1			1	1		1		1	1	1	1	3	2						3	5		4		1	2		25	15	30
181	181	2021-06-24	2	1	1	0	2021	8	22	2021-08-22	31.5714		31.5714	3		1	1	1	1	1			1	1	1			1	1	1	1	2		3				2		4	1			5	3		12	8	15
182	182	2021-06-24	2	1	1	0	2021	9	18	2021-09-18	27.7143		27.7143	2		1	1	1	1	1			1	1				1	1	1	2	1		3				4	3		1	2			5		14	7	22
183	183	2021-06-24	2	1	1	0	2021	11	18	2021-11-18	19		19	2		1	1	1	1	1			1	1	1			1	1	1	1	3	2					1		2	3	4			5		21	7	30
184	184	2021-06-24	2	1	1	0	2021	8	9	2021-08-09	33.4286		33.4286	3		1	1	1	1	1			1	1	1			1	1	1	1	2	3					5		3	2		1		4		10	5	25
185	185	2021-06-24	2	1	1	0	2021	9	17	2021-09-17	27.8571		27.8571	2		1	1	1	1	1			1	1	1	1		1	1	1	1	2		3				1	4		3	2		5			14	7	24
186	186	2021-06-24	2	1	1	0	2021	10	26	2021-10-26	22.2857		22.2857	2		1	1	1	1	1			1	1	1			1	1	1	1	2	3					3		5	4		1		2		20	10	25
4	4	2021-05-20	2	1	1	0	2021	05	27	2021-05-27	39		39	3		1	1				1		1	1				1	1	1	1	2			3			2	3	5	4			1			18	1	7
7	7	2021-05-20	2	1	2							11	11	1		1	1						1					1	1	1	3	2	1					2	3			4		5		1	7	0	3
8	8	2021-05-20	2	1	1	0	2021	9	16	2021-09-16	23		23	2		1	1	1	1				1					1	1	1	1		3		2			3	2			5	4	1			14	0	0
9	9	2021-05-20	2	1	2							4	4	1		1	1	1					1	1				1	1	1	2	3	1					1	4			5		3	2		28	0	3
12	12	2021-05-21	1										post	4	30	1	1							1				1	1	0
13	13	2021-05-21	2	1	2							7	7	1		1	1	1		1			1	1	1			1	1	1	1	3	2					3	4		5	1		2			10	0	5
14	14	2021-05-21	2	1	2							27	27	2		1	1	1	1	1			1	1		1		1	1	1	3	1			2			1	5		4	3	2				10	0	0
15	15	2021-05-21	2	1	1	0	2021	7	3	2021-07-03	33.8571		33.8571	3		1	1	1	1	1	1		1	1	1	1		1	1	1	1	3	2					1	2			3	4	5			21	1	4
21	21	2021-05-21	2	1	2							6	6	1		1	1			1								1	1	0
22	22	2021-05-23	2	1	1	0	2021	10	15	2021-10-15	19.2857		19.2857	2		1	1		1									1	1	0
26	26	2021-05-28	2	1	2							16	16	2		1	1		1	1			1	1	1			1	1	1	3	1	2					1	2	5		3	4				28	0	0
27	27	2021-05-31	2	1	1	0	2021	6	15	2021-06-15	37.8571		37.8571	3		1	1	1					1	1				1	1	1	1	2			3			3			1	5		2	4		28	0	0
28	28	2021-05-31	2	1	2							23	23	2		1	1	1										1	1	0
29	29	2021-05-31	2	1	1	0	2021	06	13	2021-06-13	38.1429		38.1429	3		1	1		1	1				1				1	1	0
30	30	2021-06-01	2	1	1	0	2021	11	15	2021-11-15	16.1429		16.1429	2		1	1		1		1		1	1				1	1	1	1	2	3					1	2		4		5	3			3	1	1
31	31	2021-06-01	2	1	2							22	22	2		1	1				1							1	1	0
33	33	2021-06-04	1										post	4	4	1	1						1	1				1	1	1	3	1			2			1	3		5	2	4				14	0	0
34	34	2021-06-04	1										post	4	5	1	1	1		1				1	1			1	1	0
35	35	2021-06-04	1										post	4	5	1	1	1	1	1			1	1				1	1	1	1	2					3	1			2	5	3	4			28	0	0
38	38	2021-06-05	2	1	2							34	34	3		1	1			1			1	1				1	1	1		2	3		1			1	5			2	3	4			1	1	0
39	39	2021-06-05	2	1	1	0	2021	8	31	2021-08-31	27.5714		27.5714	2		1	1			1								1	1	0
40	40	2021-06-06	1										post	4	7	1	1	1		1	1		1	1	1			1	1	1	1	2	3					2			4	5	1	3			14	0	0
43	43	2021-06-07	2	1	2							37	37	3		1	1	1		1				1				1	1	0
44	44	2021-06-07	2	1	2							20	20	2		1	1			1			1	1				1	1	1	1	2	3					1	4			3	2		5		70	21	20
45	45	2021-06-08	2	1	2							34	34	3		1	1			1			1	1				1	1	1		2	1				3	4	5			1	2	3			21	7	5
46	46	2021-06-08	2	1	2							32	32	3		1	1	1	1				1					1	1	1	2	3			1				1	2	3			5	4		28	28	0
49	49	2021-06-10	2	1	1	0	2021	09	22	2021-09-22	25.1429		25.1429	2		1	1	1					1	1				1	1	1	1				2		3	2			3	4	5		1		7	0	3
50	50	2021-06-11	2	1	2							31	31	3		1	1		1	1			1	1	1	1		1	1	1		2	1		3				1		2	3		4	5		7	0	0
53	53	2021-06-14	2	1	2							28	28	2		1	1	1		1			1	1				1	1	1	1	2	3					3				4	5	1	2		7	1	3
55	55	2021-06-18	2	1	1	0	2021	12	5	2021-12-05	15.7143		15.7143	2		1	1	1	1	1				1	1			1	1	0
56	56	2021-06-18	2	1	1	0	2021	7	30	2021-07-30	34		34	3		1	1	1	1	1			1	1				1	1	1	1	2	3					1			3	4	2		5		21	3	21
97	1	2021-05-07	2	1	1	0	2021	5	20	2021-05-20	38.1429		38.1429	3		1	1	1					1	1				1	1	1	1	3			2			1	4			3	2	5			7	14	0
98	2	2021-05-06	1										post	4	30	1	1	1		1			1	1		1		1	1	1	2	1			3						1	2	4	3	5		14	14	10
99	3	2021-05-09	2	1	2							37	37	3		1	1	1	1		1		1	1				1	1	1	1	2	3					2	4		3		5	1			35	3	3
100	4	2021-05-07	1										post	4	4	1	1	1	1	1	1		1	1		1		1	1	1	2	1		3				2			3	4		1	5		10	0	1
101	5	2021-05-06	1										post	4	25	1	1	1	1	1	1	1	1	1	1	1		1	1	1	1	2			3			1	2			5		3	4		35	10	25
102	6	2021-05-06	2	1	2							33	33	3		1	1			1			1	1				1	1	1	1	2					3	4			5	2	1	3			14	3	14
103	7	2021-05-06	2	1	1	0	2021	11	15	2021-11-15	12.4286		12.4286	1		1	1	1					1	1	1	1		1	1	1	1		2		3						3	4	2	1	5		7	0	0
104	8	2021-05-07	2	1	1	0	2021	6	26	2021-06-26	32.8571		32.8571	3		1	1						1	1				1	1	1	1	3	2					1	5		2	3	4				35	35	35
105	9	2021-05-06	2	1	1	0	2021	10	23	2021-10-23	15.7143		15.7143	2		1	1	1					1	1	1		1	1	1	1	1	2			3			5			1	4	2	3			28	1	7
106	10	2021-05-07	2	1	1	0	2021	6	4	2021-06-04	36		36	3		1	1			1			1	1				1	1	1	1	2			3			1	3		2	5		4			7	1	10
108	12	2021-05-07	2	1	2							26	26	2		1	1	1		1			1	1				1	1	1	2	3			1			2	3			1	5	4			14	4	14
109	13	2021-05-10	1										post	4	28	1	1			1								1	1	0
110	14	2021-05-25	2	1	1	0	2021	9	1	2021-09-01	25.8571		25.8571	2		1	1	1	1	1	1		1	1				1	1	1	1	2	3					3	1		4	5	2				14	3	10
111	15	2021-05-08	2	1	1	0	2021	7	28	2021-07-28	28.4286		28.4286	3		1	1			1								1	1	0
112	16	2021-05-07	1										post	4	25	1	1				1	1	1					1	1	1		2	3		1			2	3				4	5	1		14	3	10
113	17	2021-05-06	2	1	1	0	2021	5	26	2021-05-26	37.1429		37.1429	3		1	1						1	1				1	1	1	2		3		1				2			3		4	1	5	10	2	3
115	18	2021-05-07	2	1	1	0	2021	8	2	2021-08-02	27.5714		27.5714	2		1	1	1	1	1				1				1	1	0
116	19	2021-05-07	2	1	1	0	2021	5	31	2021-05-31	36.5714		36.5714	3		1	1	1	1	1				1	1			1	1	0
118	21	2021-05-07	1										post	4	9	1	1	1	1	1			1	1	1	1		1	1	1	1	3	2					2		4	5			1	3		21	5	3
119	22	2021-05-07	2	1	2							30	30	3		1	1	1		1	1		1	1	1			1	1	1	3	2	1					1	3		2	4		5			28	1	2
120	23	2021-05-07	2	1	1	0	2021	11	17	2021-11-17	12.2857		12.2857	1		1	1				1		1	1				1	1	1	1	2	3					1			3	4		5	2		35	3	15
121	24	2021-05-10	2	1	1	0	2022	1	1	2022-01-01	6.28571		6.28571	1		1	1	1	1	1	1	1	1	1				1	1	1	1	2			3			2	3	1		4		5			28	3	7
122	25	2021-05-07	2	1	2							19	19	2		1	1	1	1			1	1	1	1	1		1	1	1	1	3	2					1	2		3	5			4		10	0	0
123	26	2021-05-07	2	1	1	0	2021	5	29	2021-05-29	36.8571		36.8571	3		1	1	1					1	1	1			1	1	1	1	3	2					3			1	5	2	4			20	18	18
124	27	2021-05-11	2	1	2							22	22	2		1	1	1	1	1			1	1				1	1	1	2	3	1					3	4	5	1	2					1	0	7
125	28	2021-05-11	1										post	4	1	1	1	1	1	1			1	1	1	1		1	1	1	1	3	2					5				1	2	3	4		14	1	2
126	29	2021-05-07	2	1	1	0	2021	12	19	2021-12-19	7.71429		7.71429	1		1	1	1	1	1			1	1	1			1	1	1	2	1	3					4			5		3	1	2		10	10	0
127	30	2021-05-07	2	1	1	0	2021	07	08	2021-07-08	31.1429		31.1429	3		1	1	1	1				1	1	1	1		1	1	1	1	2	3					1				3	4	2	5		70	20	100
128	31	2021-05-07	2	1	2							22	22	2		1	1	1	1	1	1		1	1	1	1		1	1	1	1	3	2					1			3	2	5	4			24	0	0
130	33	2021-05-08	2	1	2							5	5	1		1	1				1			1	1			1	1	0
132	35	2021-05-07	2	1	1	0	2021	9	29	2021-09-29	19.2857		19.2857	2		1	1	1	1	1	1		1	1	1			1	1	1	1	2	3					5	2		3		1	4			10	7	0
133	36	2021-05-07	2	1	1	0	2021	11	4	2021-11-04	14.1429		14.1429	2		1	1	1			1	1	1	1				1	1	1			3	2	1			2	4	3	5	1					10	3	4
134	37	2021-05-07	2	1	1	0	2021	12	24	2021-12-24	7		7	1		1	1	1		1			1	1				1	1	1	1	2	3					1	2		3	4		5			20	7	20
135	38	2021-05-07	2	1	1	0	2021	06	10	2021-06-10	35.1429		35.1429	3		1	1		1		1		1					1	1	1	1	2		3				2			3	4	5	1			3	0	0
136	39	2021-05-10	2	1	2							5	5	1		1	1						1					1	1	1	1	2	3					1			2		3	5	4		4	1	2
137	40	2021-05-07	2	1	2							14	14	1		1	1				1		1	1	1			1	1	1	1		2				3	1			4	5	3		2		7	3	1
138	41	2021-05-07	2	1	1	0	2021	8	23	2021-08-23	24.5714		24.5714	2		1	1		1	1	1	1	1	1	1	1		1	1	1		1	2		3			2	1			4		5	3		5	5	1
139	42	2021-05-07	2	1	2							20	20	2		1	1			1		1	1					1	1	1	2		3		1			2				4	3	5	1		2	2	2
140	43	2021-05-10	2	1	2							32	32	3		1	1	1	1	1	1		1	1	1			1	1	1	2	1	3					2				5	1	4	3		14	7	4
142	44	2021-05-10	2	1	1	0	2021	9	25	2021-09-25	20.2857		20.2857	2		1	1			1		1	1	1				1	1	1	2	1	3						3	5	4			1	2		15	10	10
144	46	2021-05-10	2	1	2							30	30	3		1	1	1	1	1			1		1			1	1	1	1			2	3			3	2		4			1	5		14	0	1
145	47	2021-05-10	2	1	1	0	2021	11	12	2021-11-12	13.4286		13.4286	1		1	1		1		1			1				1	1	0
146	48	2021-05-10	2	1	2							35	35	3		1	1	1		1			1	1				1	1	1	1	3	2					1	3		2	4		5			30	0	1
147	49	2021-05-10	2	1	1	0	2021	12	19	2021-12-19	8.14286		8.14286	1		1	1	1		1			1	1	1			1	1	1	2	1	3					1	5		2	4		3			10	1	5
149	51	2021-05-13	2	1	1	0	2021	10	8	2021-10-08	18.8571		18.8571	2		1	1	1			1	1		1				1	1	0
150	52	2021-05-11	1										post	4	29	1	1						1					1	1	1	1		2		3			5	2			4		1	3		7	1	1
151	53	2021-05-11	2	1	1	0	2021	11	22	2021-11-22	12.1429		12.1429	1		1	1						1	1				1	1	1	1	3			2			1			4	3	5		2		21	0	2
152	54	2021-05-11	2	1	1	0	2021	06	14	2021-06-14	35.1429		35.1429	3		1	1	1		1				1				1	1	0
153	55	2021-05-11	2	1	2							23	23	2		1	1	1		1	1		1	1		1		1	1	1	2		3		1			2		3	1	4		5			14	1	2
156	56	2021-05-14	2	1	2							38	38	3		1	1	1	1	1			1					1	1	1	1	2			3			3	5			1		2	4		5	1	1
157	57	2021-05-14	2	1	1	0	2021	10	28	2021-10-28	16.1429		16.1429	2		1	1							1				1	1	0
158	58	2021-05-14	2	1	2							23	23	2		1	1						1					1	1	1	1	3			2			1	5		3			2	4		21	0	0
160	60	2021-05-14	2	1	2							39	39	3		1	1	1		1			1	1				1	1	1	1	2			3			5			4	3	1	2			14	1	5
161	61	2021-05-14	2	1	2							21	21	2		1	1	1	1	1	1		1	1	1	1		1	1	1	2			1	3			2	4	5		3	1				30	30	1
162	62	2021-05-26	2	1	1	0	2021	07	28	2021-07-28	31		31	3		1	1	1		1			1	1				1	1	1	1	3	2					2	5			1	3	4			10	0	1
163	63	2021-05-14	2	1	2							34	34	3		1	1	1	1	1			1	1	1		1	1	1	1	1	2	3					1				5	3	2	4		30	0	1
164	64	2021-05-14	2	1	1	0	2021	9	20	2021-09-20	21.5714		21.5714	2		1	1	1	1	1	1	1	1	1				1	1	1	1	3			2			3			1	4	2	5			30	10	35
165	65	2021-05-14	2	1	1	0	2021	10	2	2021-10-02	19.8571		19.8571	2		1	1			1								1	1	0
166	66	2021-05-14	2	1	2							21	21	2		1	1						1	1				1	1	1	1	3	2					3				5	1	2	4		35	1	7
167	67	2021-05-14	2	1	2							17	17	2		1	1	1	1	1	1	1	1	1	1	1		1	1	1	1	3	2					3			1	4	5	2			15	0	1
168	68	2021-05-14	2	1	1	0	2021	07	14	2021-07-14	31.2857		31.2857	3		1	1			1			1	1				1	1	1		3	1		2			1	2	5	3	4					14	0	0
169	69	2021-05-24	2	1	2							27	27	2		1	1	1		1	1		1		1			1	1	1	1	2					3	1		5			2	3	4		3	1	3
170	70	2021-05-14	2	1	2							18	18	2		1	1			1	1		1					1	1	1	1	3			2			1	5	2	3	4					20	4	10
172	72	2021-05-14	2	1	2							26	26	2		1	1	1	1	1			1			1		1	1	1	1	3			2			2			3		4	1	5		28	3	14
173	73	2021-05-14	2	1	2							27	27	2		1	1						1					1	1	1	1	2			3			3	4			1	5	2			14	0	1
174	74	2021-05-14	1										post	4	12	1	1			1			1	1				1	1	1	1	2			3			1	2		3	4			5		14	1	10
175	75	2021-05-14	2	1	2							27	27	2		1	1	1	1	1	1			1		1		1	1	0
176	76	2021-05-14	2	1	1	0	2021	6	1	2021-06-01	37.4286		37.4286	3		1	1			1			1	1				1	1	1	2		1		3			4	1		3	2			5		21	7	7
177	77	2021-05-14	2	1	1	0	2021	9	12	2021-09-12	22.7143		22.7143	2		1	1	1			1		1	1				1	1	1	1	2			3			1	5		2	4	3				14	0	3
178	78	2021-05-14	2	1	2							10	10	1		1	1	1		1			1	1				1	1	1	1		2		3			5			1	2	3	4			3	21	0
179	79	2021-05-24	2	1	1	0	2021	9	29	2021-09-29	21.7143		21.7143	2		1	1		1	1			1		1			1	1	1	1	2			3			1		4		5	3	2			150	2	5
180	80	2021-05-14	2	1	1	0	2021	11	5	2021-11-05	15		15	2		1	1	1	1	1			1	1		1		1	1	1	3	1	2					3	5		1		2		4		21	21	21
181	81	2021-05-14	2	1	1	0	2021	11	28	2021-11-28	11.7143		11.7143	1		1	1	1	1	1	1		1	1	1			1	1	1	1		2		3				4		1	2	3	5			5	0	0
182	82	2021-05-20	2	1	2							26	26	2		1	1						1					1	1	1	1	3			2			1	2		3	4		5			35	1	1
183	83	2021-05-17	2	1	2							25	25	2		1	1						1					1	1	1	1	2			3			1	2			3	4	5			21	1	0
184	84	2021-05-17	2	1	1	0	2021	9	28	2021-09-28	20.8571		20.8571	2		1	1	1	1	1		1	1	1	1			1	1	1	1	2	3					1	2				3	4	5		9	3	1
185	85	2021-05-17	2	1	1	0	2021	6	16	2021-06-16	35.7143		35.7143	3		1	1	1		1			1	1	1	1		1	1	1	1	3	2					1	5		4		2	3			7	3	3
186	86	2021-05-17	2	1	2							29	29	3		1	1			1	1		1	1				1	1	1	1	2	3					2			3	1	4	5			35	49	49
187	87	2021-05-17	2	1	1	0	2021	07	31	2021-07-31	29.2857		29.2857	3		1	1							1				1	1	0
188	88	2021-05-17	2	1	2							38	38	3		1	1	1			1			1				1	1	0
189	89	2021-05-17	2	1	1	0	2021	07	15	2021-07-15	31.5714		31.5714	3		1	1	1	1	1	1	1						1	1	0
190	90	2021-05-17	2	1	2							24	24	2		1	1	1	1	1			1	1	1			1	1	1			1		3		2	1				3	2	4		5	3	0	0
191	91	2021-05-17	2	1	2							12	12	1		1	1			1								1	1	0
192	92	2021-05-17	2	1	2							25	25	2		1	1			1				1	1			1	1	0
193	93	2021-05-17	1										post	4	30	1	1		1	1	1	1	1	1				1	1	1	1	2	3					1	5			2		3	4		20	3	7
194	94	2021-05-17	2	1	1	0	2021	10	02	2021-10-02	20.2857		20.2857	2		1	1			1			1					1	1	1	3		1		2				1	3	2	4			5		7	10	21
195	95	2021-05-17	2	1	2							24	24	2		1	1	1	1	1			1	1				1	1	1	1	2			3			2	4				1	3	5		7	0	1
196	96	2021-05-20	1										post	4	19	1	1			1				1				1	1	0
197	97	2021-05-17	2	1	1	0	2021	10	10	2021-10-10	19.1429		19.1429	2		1	1						1					1	1	1	3	2			1			1				5	4	2	3		7	0	2
198	98	2021-05-18	2	1	1	0	2021	10	03	2021-10-03	20.2857		20.2857	2		1	1	1	1	1	1		1	1	1	1		1	1	1	1	3			2			1			4	3	5	2			15	0	2
199	99	2021-05-19	2	1	1	0	2021	09	04	2021-09-04	24.5714		24.5714	2		1	1	1			1		1	1	1			1	1	1	1	3	2					2	5		1		4	3			10	0	0
200	100	2021-05-20	1										post	4	23	1	1			1			1					1	1	1	3	2			1			1	5	2	3	4					35	0	0
201	101	2021-05-17	2	1	1	0	2021	9	21	2021-09-21	21.8571		21.8571	2		1	1	1	1	1	1	1	1	1	1	1		1	1	1	1	2	3					3	5			4		1	2		14	2	1
202	102	2021-05-18	2	1	1	0	2021	11	28	2021-11-28	12.2857		12.2857	1		1	1			1				1				1	1	0
204	104	2021-05-18	2	1	2							36	36	3		1	1	1	1	1			1	1				1	1	1	3	1	2					1			3	5	2	4			10	0	0
205	105	2021-05-18	2	1	1	0	2021	10	21	2021-10-21	17.7143		17.7143	2		1	1			1			1	1				1	1	1	1		3		2			2	5			4	3	1			30	3	0
206	106	2021-05-18	2	1	2							24	24	2		1	1	1		1			1	1	1			1	1	1	1	2	3					1	5			2	3	4			21	2	5
207	107	2021-05-18	2	1	1	0	2021	6	27	2021-06-27	34.2857		34.2857	3		1	1			1			1	1				1	1	1	1	3			2			3	1	2	4	5					49	0	1
208	108	2021-05-18	2	1	1	0	2021	08	14	2021-08-14	27.4286		27.4286	2		1	1	1					1	1				1	1	1	1	3	2					1	2			5	3	4			14	0	0
209	109	2021-05-19	2	1	1	0	2021	8	14	2021-08-14	27.5714		27.5714	2		1	1	1		1	1		1	1				1	1	1	1	3	2					4			1	5	2	3			10	0	0
210	110	2021-05-18	2	1	1	0	2021	10	26	2021-10-26	17		17	2		1	1			1			1	1		1		1	1	1	1	3			2			3	2	5	4	1					1	0	3
211	111	2021-05-18	2	1	2							16	16	2		1	1			1				1				1	1	0
212	112	2021-05-27	2	1	1	0	2021	9	25	2021-09-25	22.7143		22.7143	2		1	1			1			1	1				1	1	1	2	1			3			5			1	2		3	4		30	1	1
213	113	2021-05-20	2	1	1	0	2021	12	07	2021-12-07	11.2857		11.2857	1		1	1			1			1	1	1			1	1	1	1		3		2			2	1	5	4	3					14	0	1
214	114	2021-05-20	2	1	2							32	32	3		1	1							1				1	1	0
215	115	2021-05-20	2	1	2							35	35	3		1	1	1	1	1	1		1	1		1		1	1	1	2	3			1			1			3	5	4		2		14	0	0
216	116	2021-05-20	2	1	2							21	21	2		1	1	1	1				1	1	1			1	1	1	1	2	3					1	2		5	3		4			21	0	0
218	118	2021-05-20	2	1	2							31	31	3		1	1			1								1	1	0
219	119	2021-05-21	2	1	1	0	2021	6	2	2021-06-02	38.2857		38.2857	3		1	1		1	1			1	1				1	1	1	1	2	3					4	1			2	3	5			7	0	0
220	120	2021-05-20	2	1	2							16	16	2		1	1	1			1		1					1	1	1	1	3	2						4	3	1	2		5			14	7	3
221	121	2021-05-20	1										post	4	17	1	1	1	1	1			1	1				1	1	1		1	3		2				2		4	1		3	5		14	0	0
222	122	2021-05-21	2	1	2							21	21	2		1	1	1		1	1		1	1	1	1		1	1	1	1	3	2						2		4	5		3	1		21	3	5
223	123	2021-05-20	2	1	1	0	2021	6	8	2021-06-08	37.2857		37.2857	3		1	1	1	1				1	1	1		1	1	1	1	2		1		3			1	2	3		5		4			7	1	3
224	124	2021-05-20	2	1	1	0	2021	06	30	2021-06-30	34.1429		34.1429	3		1	1	1	1	1			1	1				1	1	1	1	2	3					1	2			3	5	4			7	0	0
226	126	2021-05-24	2	1	2							31	31	3		1	1	1	1	1		1	1	1	1			1	1	1	2	1			3			1	4		3	2	5				14	2	0
227	103R	2021-05-27	2	1	1	0	2021	7	11	2021-07-11	33.5714		33.5714	3		1	1		1	1			1	1				1	1	1	1	3			2			4		5	2	3		1			5	0	0
228	117R	2021-05-24	2	1	2							23	23	2		1	1	1	1	1			1	1				1	1	1	1	3			2			4	5		1	2	3				3	0	0
230	32R	2021-05-26	1										post	4	30	1	1	1	1	1		1	1	1	1	1		1	1	1	2	3	1					1	2		5	4		3			15	3	5
231	128	2021-05-27	2	1	1	0	2021	9	5	2021-09-05	25.5714		25.5714	2		1	1	1		1				1				1	1	0
232	129	2021-05-27	2	1	1	0	2021	9	17	2021-09-17	23.8571		23.8571	2		1	1			1			1	1				1	1	1	2		3		1			5	1		4	2	3				42	0	5
233	130	2021-05-27	2	1	1	0	2021	08	26	2021-08-26	27		27	2		1	1	1					1	1	1			1	1	1	1	3	2					1				5	2	3	4		35	2	21
234	131	2021-05-27	2	1	1	0	2021	8	10	2021-08-10	29.2857		29.2857	3		1	1	1	1	1	1	1	1	1	1			1	1	1	1	2	3					1	4	2	3	5					70	2	35
235	132	2021-05-31	2	1	2							39	39	3		1	1	1	1	1		1	1	1				1	1	1	1		3		2			1	2	3		4	5				21	21	21
236	133	2021-06-01	2	1	2							28	28	2		1	1	1		1		1	1	1				1	1	1	3	1			2			4				3	1	2	5		14	1	10
237	134	2021-05-31	2	1	2							14	14	1		1	1						1					1	1	1	1	3	2					4			3		1	5	2		7	3	3
238	135	2021-05-31	2	1	1	0	2022	1	18	2022-01-18	6.85714		6.85714	1		1	1	1	1		1		1	1				1	1	1	1	2	3					5	4	3	2	1					10	2	5
242	139	2021-06-16	2	1	1	0	2021	10	7	2021-10-07	23.8571		23.8571	2		1	1	1	1	1			1	1	1			1	1	1	1	3			2			1	5		4			2	3		7	1	2
243	140	2021-06-15	2	1	1	0	2021	12	6	2021-12-06	15.1429		15.1429	2		1	1						1	1	1			1	1	1	1	2	3					4	5			1	2	3			7	2	2
245	142	2021-06-15	2	1	2							35	35	3		1	1		1	1			1	1				1	1	1	3		2		1			4	2	3		1		5			14	6	3
246	143	2021-06-15	2	1	2							33	33	3		1	1	1		1				1				1	1	0
248	145	2021-06-15	2	1	1	0	2021	6	14	2021-06-14	40.1429		40.1429	3		1	1						1	1				1	1	1	1	2	3					2	3	4	5	1					70	3	20
249	146	2021-06-24	2	1	1	0	2021	9	17	2021-09-17	27.8571		27.8571	2		1	1	1					1	1	1			1	1	1	1	3	2					2	4		1	5	3				35	3	7
250	147	2021-06-21	2	1	1	0	2021	11	17	2021-11-17	18.7143		18.7143	2		1	1		1				1	1	1	1		1	1	1	1	2		3				5		4	1		2	3			5	0	0
251	148	2021-06-26	2	1	2							29	29	3		1	1	1		1			1	1				1	1	1		3	2		1			1	5	3		2		4			14	0	0
253	150	2021-06-18	2	1	2							16	16	2		1	1	1		1			1	1				1	1	1	1	2			3			2	3		4	5		1			14	1	5
254	151	2021-06-25	2	1	1	0	2022	02	10	2022-02-10	7.14286		7.14286	1		1	1	1	1	1			1	1				1	1	1	1	2			3			1			5	4	2	3			14	5	7
255	152	2021-06-24	2	1	2							12	12	1		1	1			1			1	1		1		1	1	1	2		1	3				5				4	3	2	1		14	2	8
257	154	2021-06-28	2	1	1	0	2021	7	27	2021-07-27	35.8571		35.8571	3		1	1	1				1	1	1				1	1	1	2	1			3			1			5	2	3	4			70	0	1
258	155	2021-06-19	2	1	2							17	17	2		1	1			1			1					1	1	1	3	2			1				2		5	3		1	4		14	14	7
260	157	2021-06-28	2	1	1	0	2021	10	25	2021-10-25	23		23	2		1	1							1				1	1	0
263	158	2021-06-28	2	1	2							24	24	2		1	1	1	1	1		1	1	1				1	1	1	2	1			3			5	3		4			2	1		7	10	5
264	159	2021-06-29	2	1	1	0	2021	10	10	2021-10-10	25.2857		25.2857	2		1	1			1			1	1				1	1	1	3		1		2			1			3	2	5	4			7	0	0
265	160	2021-06-28	2	1	2							23	23	2		1	1				1		1	1				1	1	1	1	2	3					1		4			2	3	5		21	1	10
266	162	2021-06-29	2	1	2							7	7	1		1	1	1	1	1			1	1	1			1	1	1	1	2	3					1	3		5			4	2		15	1	7
267	163	2021-06-29	2	1	2							8	8	1		1	1	1	1	1			1	1	1	1		1	1	1	1	2			3			2			4		5	1	3		10	2	4
302	302	2021-06-30	2	1	1		2021	9	28	2021-09-28	27.1429		27.1429	2				1					1	1						1	1	2	3					3				4	5	1	2		1	0	0
[truncated: 86 more columns]

## Sheet: codebook
Supplimentary Table 2. Dataset codebook
Level1	Level1_detail	Level2	Level2_detail	code		missing	logic
ID
screening questionnaire
SQ1	SQ1] Did you give birth within 1 month?	SQ1		1	Yes
				2	No
SQ2	SQ2] Are you currently pregnant?	SQ1		1	Yes
				2	No
SQ3	SQ3] Please select one of the following that is most convenient for you to answer.	SQ3		1	expected date of birth
				2	gestational age
SQ3_01_1~SQ3_01_4	SQ3-1] Please enter the expected date of birth.	SQ3_01_1
		SQ3_01_2	year
		SQ3_01_3	month
		SQ3_01_4	day
SQ3-2	SQ3-2] Please enter your current gestational age.	SQ3-2	_____________ weeks
SQ4	SQ4] Please indicate how much time has passed since birth.	SQ4	_____________ days after birth
Sources of health information
Q1_1 ~Q1_12, Q1_10_TXT	Q1] Sources of health information related to pregnancy	Q1_1 ~Q1_10_TXT	Health professionals	1
		Q1_2	Family
		Q1_3	Friends
		Q1_4	Medical-related websites (such as hospitals, health centers or government portals)
		Q1_5	Childcare-related commercial websites (such as baby milk formula companies)
		Q1_6	Social media (including online communities, YouTube, Facebook, Instagram, and Twitter)
		Q1_7	Search engine (including Naver, Daum, and Google)
		Q1_8	Books and newspapers
		Q1_9	TV program
		Q1_10	Others
		Q1_11	Nothing1
		Q1_12	Nothing2
		Q1_10_TXT	Others_text
Q2_1~ Q2_9997_TXT	Q2] Social media frequently use	Q3_1	online communities(naver, daum, etc)	1
		Q3_2	blogs
		Q3_3	Youtube
		Q3_4	Facebook	2
		Q3_5	Instagram
		Q3_6	Twitter	3
		Q3_9997	Others
		Q3_9997_TXT	Others_text
Part A - social media user
A1_1 ~ A1_9997_TXT	A1] reason for using social media as health information source	A1_1	To get information quickly (rapidly)	1
		A1_2	To get detailed information
		A1_3	To get reliable information	2
		A1_4	To get applicable information
		A1_5	To get new information	3
		A1_6	To check information before and after seeing your doctor
		A1_7	To get emotional support through relatable experiences	4
		A1_8	To have fun through the relatable stories of pregnant women
		A1_9997	Others	5
		A1_9997_TXT	Others_text
A2	A2] Times to access social media (in a week)	A2	about _____________ times in a week
A3	A3] Times to write a post (in a week)	A3	about _____________ times in a week
A4	A4] Times to write a comment on the post (in a week)	A4	about _____________ times in a week
A5_1 ~ A5_12_TXT	A5] select the topics of interest in the past two weeks (min 3, max 10)	A5_1	Fetal development (such as sex or fetal movements)	1
		A5_2	Pregnancy symptoms (such as morning sickness, itching, or uterine cramping)
		A5_3	Antenatal investigations and screening (such as testing for gestational diabetes or USG)
		A5_4	Hospital information (such as choosing a hospital)
		A5_5	Daily life issues (such as diet, exercise, work, or travel)
		A5_6	Mood during pregnancy
		A5_7	Medications (such as iron or vitamins)
		A5_8	Stories about family (such as changes in family roles)
		A5_9	COVID-19
		A5_10	Post-partum care
		A5_12	Others
A6_1 ~ A6_12	A6] satisfaction regarding information support	A6_1	Fetal development (such as sex or fetal movements)	1	not satisfied		addvalmtx Q24, Q22 iif Q22_12 == 1 replace Q24, "@@AA", $$Q22_12_TXT end iif
		A6_2	Pregnancy symptoms (such as morning sickness, itching, or uterine cramping)
		A6_3	Antenatal investigations and screening (such as testing for gestational diabetes or USG)
		A6_4	Hospital information (such as choosing a hospital)	2	2
		A6_5	Daily life issues (such as diet, exercise, work, or travel)
		A6_6	Mood during pregnancy	3	3
		A6_7	Medications (such as iron or vitamins)
		A6_8	Stories about family (such as changes in family roles)	4	4
		A6_9	COVID-19
		A6_10	Post-partum care	5	very satisfied
		A6_12	Others
A6_01_1 ~ A6_01_12	A6-1] satisfaction regarding emotional support	A6_01_1	Fetal development (such as sex or fetal movements)	1	not satisfied
		A6_01_2	Pregnancy symptoms (such as morning sickness, itching, or uterine cramping)
		A6_01_3	Antenatal investigations and screening (such as testing for gestational diabetes or USG)
		A6_01_4	Hospital information (such as choosing a hospital)	2	2
		A6_01_5	Daily life issues (such as diet, exercise, work, or travel)
		A6_01_6	Mood during pregnancy	3	3
		A6_01_7	Medications (such as iron or vitamins)
		A6_01_8	Stories about family (such as changes in family roles)	4	4
		A6_01_9	COVID-19
		A6_01_10	Post-partum care	5	very satisfied
		A6_01_12	Others
KeHEALS (https://doi.org/10.7475/kjan.2018.30.5.504)
A9		1	How useful do you feel the Internet is in helping you in making decisions about your health?	1	Not useful at all
				2
				3
				4
				5	Very Useful
A10		2	How important is it for you to be able to access health resources on the Internet?	1	Not useful at all
				2
				3
				4
				5	Very Useful
A11		3	I know what health resources are available on the Internet	1	Strongly Disagree
				2	Disagree
				3	Undecided
				4	Agree
				5	Strongly Agree
A12		4	I know where to find helpful health resources on the Internet	1	Strongly Disagree
				2	Disagree
				3	Undecided
				4	Agree
				5	Strongly Agree
A13		5	I know how to find helpful health resources on the Internet	1	Strongly Disagree
				2	Disagree
				3	Undecided
				4	Agree
				5	Strongly Agree
A14		6	I know how to use the Internet to answer my questions about health	1	Strongly Disagree
				2	Disagree
				3	Undecided
				4	Agree
				5	Strongly Agree
A15		7	I know how to use the health information I find on the Internet to help me	1	Strongly Disagree
				2	Disagree
				3	Undecided
				4	Agree
				5	Strongly Agree
A16		8	I have the skills I need to evaluate the health resources I find on the Internet	1	Strongly Disagree
				2	Disagree
				3	Undecided
				4	Agree
				5	Strongly Agree
A17		9	I can tell high quality health resources from low quality health resources on the Internet	1	Strongly Disagree
				2	Disagree
				3	Undecided
				4	Agree
				5	Strongly Agree
A18		10	I feel confident in using information from the Internet to make health decisions	1	Strongly Disagree
				2	Disagree
				3	Undecided
				4	Agree
				5	Strongly Agree
Part B - social media non-user
B1_1~B1_12, B1_12_TXT	B1] select the topics of interest in the past two weeks (min 3, max 10)	B1_1	Fetal development (such as sex or fetal movements)	1			if (Q40_1 + Q40_2 + Q40_3 + Q40_4 + Q40_5 + Q40_6 + Q40_7 + Q40_8 + Q40_9 + Q40_10 + Q40_11 + Q40_12) <= 2 alert "최소 3개 이상은 선택해주십시오." end if
		B1_2	Pregnancy symptoms (such as morning sickness, itching, or uterine cramping)
		B1_3	Antenatal investigations and screening (such as testing for gestational diabetes or USG)
		B1_4	Hospital information (such as choosing a hospital)
		B1_5	Daily life issues (such as diet, exercise, work, or travel)
		B1_6	Mood during pregnancy
		B1_7	Medications (such as iron or vitamins)
		B1_8	Stories about family (such as changes in family roles)
		B1_9	COVID-19
		B1_10	Post-partum care
		B1_12	Others
		B1_12_TXT	Others_text
B2_1~B2_4, B2_9997, B2_9997_TXT	B2] reasons do not use social media as information source	B2_1	I don't have much information needs.	1
		B2_2	I can get enough information from other sources
		B2_3	online community is inconvenient.
		B2_4	I don't use the internet and mobile very well.	2
		B2_9997	Others
		B2_9997_TXT	Others_text
KeHEALS
B4		1	How useful do you feel the Internet is in helping you in making decisions about your health?	1	Not useful at all
				2
				3
				4
				5	Very Useful
B5		2	How important is it for you to be able to access health resources on the Internet?	1	Not useful at all
				2
				3
				4
				5	Very Useful
B6		3	I know what health resources are available on the Internet	1	Strongly Disagree
				2	Disagree
				3	Undecided
				4	Agree
				5	Strongly Agree
B7		4	I know where to find helpful health resources on the Internet	1	Strongly Disagree
				2	Disagree
				3	Undecided
				4	Agree
				5	Strongly Agree
B8		5	I know how to find helpful health resources on the Internet	1	Strongly Disagree
				2	Disagree
				3	Undecided
				4	Agree
				5	Strongly Agree
B9		6	I know how to use the Internet to answer my questions about health	1	Strongly Disagree
				2	Disagree
				3	Undecided
				4	Agree
				5	Strongly Agree
B10		7	I know how to use the health information I find on the Internet to help me	1	Strongly Disagree
				2	Disagree
				3	Undecided
				4	Agree
				5	Strongly Agree
B11		8	I have the skills I need to evaluate the health resources I find on the Internet	1	Strongly Disagree
				2	Disagree
				3	Undecided
				4	Agree
				5	Strongly Agree
B12		9	I can tell high quality health resources from low quality health resources on the Internet	1	Strongly Disagree
				2	Disagree
				3	Undecided
				4	Agree
				5	Strongly Agree
B13		10	I feel confident in using information from the Internet to make health decisions	1	Strongly Disagree
				2	Disagree
				3	Undecided
				4	Agree
				5	Strongly Agree
Demographics
C1	C1] age	C1
C2	C2] the number of pregnancy	C2		1	1st (primipara)
				2	2nd
				3	3rd
				4	4th and above
C3, C3_9997_TXT	C3] Fertility treatment	C3		1	No
				2	Intrauterine Insemination
				3	In Vitro Fertilization
				4	others
		C3_9997_TXT	Others_text
C4_1 ~ C4_4, C4_9997, C4_9997_TXT, C4_9998	C4] high-risk pregnancy	C4_1	multiple pregnancy
		C4_2	pregnancy induced hypertension
		C4_3	gestational diabetes
		C4_4	risk for pre-term birth
		C4_9997	others
		C4_9997_TXT	Others_text
		C4_9998	no
C5, C5_9997_TXT	C5] residence	C5		1	Seoul
				2	Incheon
				3	Gyeonggi-do
				4	others
		C5_9997_TXT	Others_text
C6, C6_9997_TXT	C6] education	C6		1	high-school
				2	university
				3	graduate school
				4	others
		C6_9997_TXT	Others_text
